# Supplementary material for: Prevalence and diversity of parasitic bird lice (Insecta: Psocodea) in northeast Arkansas
Source: Int J Parasitol Parasites Wildl. 2023 Jul 21;22:205–15. doi: 10.1016/j.ijppaw.2023.06.007 (PMC10628595; doi:10.1016/j.ijppaw.2023.06.007)
Supplement: Multimedia component 3 [file mmc3.xlsx]

## Sheet: Complete_family_data
Order	Family	Sample size	Lice Prevelence	Prevalence CI	Mean Intensity	Intensity CI	Mean Abundance	Abundance CI
Accipitriformes
	Accipitridae	1	100	0	1	0	1	0
Anseriformes
	Anatidae	3	33.3333	0.533444	2	0	0.666667	0
Apodiformes
	Trochilidae	28	0	0	0	0	0	0
Charadriliformes
	Scolopacidae	1	100	0	11	0	11	0
Columbiformes
	Columbidae	11	0	0	0	0	0	0
Gruiformes
	Rallidae	7	14.2857	0.25923	7	0	1	0
Passeriformes		595	10.2521	0.0243734	4.59016	0.507178	0.470588	0.213074
	Bombycilildae	16	0	0	0	0	0	0
	Cardinalidae	34	8.82353	0.0953409	2.33333	0.513449	0.205882	0.274686
	Certhiidae	6	0	0	0	0	0	0
	Corvidae	4	0	0	0	0	0	0
	Emberizidae	3	0	0	0	0	0	0
	Fringillidae	2	0	0	0	0	0	0
	Hirundinidae	1	100	0	3	0	3	0
	Icteridae	39	7.69231	0.0836317	1.33333	0	0.102564	0
	Laniidae	3	100	0	1	0	1	0
	Mimidae	32	3.125	0.0602854	1	0	0.03125	15.935
	Paridae	6	0	0	0	0	0	0
	Parulidae	224	11.1607	0.0412364	4.92	0.979728	0.549107	0.376719
	Passerellidae	83	12.0482	0.0700326	6.6	1.60752	0.795181	0.702396
	Passeridae	7	0	0	0	0	0	0
	Regulidae	3	0	0	0	0	0	0
	Sittiae	2	0	0	0	0	0	0
	Sturnidae	3	33.3333	0.533444	3	0	1	0.652925
	Troglodytidae	6	0	0	0	0	0	0
	Turididae	81	17.284	0.0823436	8.42857	0.845234	1.45679	0.600976
	Tyrannidae	9	0	0	0	0	0	0
	Vireonidae	29	0	0	0	0	0	0
Piciformes
	Picidae	21	9.52381	0.125551	16.5	6.20164	1.57143	4.35312
Strigiformes
	Strigidae	10	50	0.309903	87.4	151.36	43.7	93.1614

## Sheet: Complete_species_data
Order	Family	Species	Sample size	Lice Prevelence	Prevalence CI	Mean Intensity	Intensity CI	Mean Abundance	Abundance CI
Accipitriformes
	Accipitridae
		Buteo jamaicensis	1	100	0	1	0	1	0
Anseriformes
	Anatidae
		Aix sponsa	1	100	0	2	0	2	0
		Anas acuta	1	0	0	0	0	0	0
		Anser caerulescens	1	0	0	0	0	0	0
Apodiformes
	Trochilidae
		Archilochus colubris	28	0	0	0	0	0	0
Charadriliformes
	Scolopacidae
		Scolopax minor	1	100	0	11	0	11	0
Columbiformes
	Columbidae
		Zenaida macroura	11	0	0	0	0	1	0
Cuculiformes
	Cuculidae
		Coccyzus americanus	2	0	0	0	0	0	0
Gruiformes
	Rallidae
		Porana carolina	7	14.29	0.26	7	1.96	1	1.96
Passeriformes
	Bombycillidae
		Bombycilla cedrorum	16	0	0	0	0	0	0
	Cardinalidae
		Cardinalis cardinalis	16	6.25	0.12	2	0.24	0.13	0.24
		Passerina cyanea	12	0	0	0	0	0	0
		Pheucticus ludovicianus	5	40	0.43	2.5	1.52	1	1.52
		Spiza americana	1	0	0	0	0	0	0
	Certhiidae
		Certhia americana	6	0	0	0	0	0	0
	Corvidae
		Cyanocitta cristata	4	0	0	0	0	0	0
	Emberizidae
		Sp.	3	0	0	0	0	0	0
	Fringillidae
		Haemorhous mexicanus	2	0	0	0	0	0	0
	Hirundinidae
		Stelgidopteryx serrripennis	1	100	0	3	0	0	0
	Icteridae
		Icterus galbula	2	0	0	0	0	0	0
		Molothrus ater	29	10.34	0.11	1.33	0.21	0.14	0.21
		Agelaius phoeniceus	1	0	0	0	0	0	0
		Stunella magna	4	0	0	0	0	0	0
		Icteria virens	3	0	0	0	0	0	0
	Laniidae
		Lanius ludovicianus	3	100	0	1	0	1	0
	Mimidae
		Dumetella carolinensis	23	4.35	0.08	1	0	0.04	0.1
		Mimus polyglottos	2	0	0	0	0	0	0
		Toxostoma rufum	7	0	0	0	0	0	0
	Paridae
		Baeolophus bicolor	2	0	0	0	0	0	0
		Poecile carolinensis	6	0	0	0	0	0	0
		Poecile atricapillus	1	0	0	0	0	0	0
	Parulidae
		Cardellina canadensis	3	0	0.53	0	0	0	0
		Geothlypis formosa	6	0	0	0	0	0	0
		Geothlypis philadelphia	2	0	0	0	0	0	0
		Geothlypis trichas	40	0	0.13	0	0	0	0
		Helmitheros vermivorum	1	0	0	0	0	0	0
		Leiothlypis celata	4	0	0	0	0	0	0
		Leiothlypis peregrina	39	15.38	0.1	2.17	0	0.33	0.23
		Leiothlypis ruficapilla	12	8.33	0	2	0	0.17	0
		Mniotilta varia	6	0	0	0	0	0	0
		Parkesia noveboracensis	11	0	0.23	0	0	0	0
		Seiurus aurocapilla	59	27.12	0.13	6.31	2.26	1.71	1.39
		Setophaga americana	1	0	0	0	0	0	0
		Setophaga castanea	3	0	0.53	0	0	0	0
		Setophaga coronata	7	0	0.26	0	0	0	0
		Setophaga discolor	1	0	0	0	0	0	0
		Setophaga magnolia	8	0	0	0	0	0	0
		Setophaga palmarum	1	0	0	0	0	0	0
		Setophaga pensylvanica	3	0	0.53	0	0	0	0
		Setophaga petechia	1	0	0	0	0	0	0
		Setophaga striata	2	0	0.69	0	0	0	0
		Setophaga ruticilla	7	14.29	0.26	2	0	0.29	0.43
		Setophaga virens	1	0	0	0	0	0	0
		Setophaga tigrina	1	0	0	0	0	0	0
		Vermivora cyanoptera	1	0	0	0	0	0	0
		Vermivora chrysoptera	1	0	0	0	0	0	0
		Vermivora chrysoptera	1	0	0	0	0	0	0
	Passerellidae
		Junco hyemalis	14	14.29	0.18	1.5	0.37	0.21	0.3
		Melospiza georgiana	10	0	0	0	0	0	0
		Melospiza lincolinii	3	33.33	0.53	10	0	3.33	6.53
		Melospiza melodia	2	0	0	0	0	0	0
		Passerculus sandwichensis	2	0	0		0	0	0
		Passerla iliaca	2	100	0	15	19.6	15	19.6
		Pipilo erythrophthalmus	2	50	0.69	2	0	1	1.95
		Spizella passerina	1	0	0	0	0	0	0
		Zonotrichia albicollis	38	10.53	0.1	5.25	0.45	0.55	0.98
	Passeridae
		Passer domesticus	7	0	0	0	0	0	0
	Regulidae
		Regulus satrapa	3	0	0	0	0	0	0
	Sittidae
		Sitta carolinensis	2	0	0	0	0	0	0
	Sturnidae
		Sturnus vulgaris	4	33.33	0.53	3	0	1	0.65
	Troglodytidae
		Archilochus colubris	6	0	0	0	0	0	0
	Turididae
		Catharus guttatus	13	23.08	0.23	2.67	1.15	0.62	0.75
		Catharus ustulatus	35	22.86	0.14	6.25	1.45	1.43	1.04
		Turdus migratorius	26	3.85	0.07	7	0	0.27	0.65
		Sialia sialis	1	0	0	0	0	0	0
		Hylocichla mustelina	2	50	0.69	7	0	3.5	0
	Tyrannidae
		Contopus viren	2	0	0	0	0	0	0
		Empidonax virescens	4	0	0	0	0	0	0
		Myiarchus crinitus	1	0	0	0	0	0	0
		Sayornis phoebe	1	0	0	0	0	0	0
		Tyrannus tyrannus	1	0	0	0	0	0	0
	Vireonidae
		Vireo olivaceus	17	0	0	0	0	0	0
		Vireo solitarius	2	0	0	0	0	0	0
		Vireo griseus	10	0	0	0	0	0	0
Piciformes
	Picidae
		Colaptes auratus	2	50	0.69	31	0	15.5	30.38
		Melanerpes carolinus	2	50	0.69	2	0	1	1.95
		Sphyrapicus varius	17	0	0	0	0	0	0
Strigiformes
	Strigidae
		Asio flammeus	1	0	0	0	0	0	0
		Bubo virginianus	2	100	0	2.5	0.98	2.5	0.98
		Bubo scandiacus	1	100	0	426	0	426	0
		Megascops asio	1	0	0	0	0	0	0
		Strix acio	3	0	0	0	0	0	0
		Strix varia	2	100	0	3	0	3	0
