# Supplementary material for: Prevalence and diversity of parasitic bird lice (Insecta: Psocodea) in northeast Arkansas
Source: Int J Parasitol Parasites Wildl. 2023 Jul 21;22:205–15. doi: 10.1016/j.ijppaw.2023.06.007 (PMC10628595; doi:10.1016/j.ijppaw.2023.06.007)
Supplement: Multimedia component 5 [file mmc5.xlsx]

## Sheet: Sheet1
Louse Genus	Louse Individualsin genera one	Louse Genus	Louse Individualsin genera two	Mites Present	Host
Anatoecus	2				Aix sponsa
Brueelia	3				Catharus guttatus
Brueelia	12			Yes	Catharus sp.
Brueelia	34			Yes	Catharus ustulatus
Brueelia	1				Dumetella carolinensis
Brueelia	2				Junco hyemalis
Brueelia	10				Melospiza lincolnii
Brueelia	2				Molothrus ater
Brueelia	1				Molothrus ater
Brueelia	1				Pheucticus ludovicianus
Brueelia	3			Yes	Seiurus aurocapilla
Brueelia	5			Yes	Seiurus aurocapilla
Brueelia	1				Seiurus aurocapilla
Brueelia	2				Seiurus aurocapilla
Brueelia	3				Stelgidopteryx seripennis
Brueelia	10			Yes	Zonotrichia albicollis
Brueelia	1				Zonotrichia albicollis
Bruellia	1	Philopterous	2	Yes	Catharus guttatus
Colpocephalum	1				Buteo jamaicensis
Menacanthus	1				Lanius ludovicianus
Menacanthus	1				Lanius ludovicianus
Menacanthus	1				Lanius ludovicianus
Menacanthus	1				Leiothlypis peregrina
Menacanthus	1				Leiothlypis peregrina
Menacanthus	2				Pipilo erythrophthalmus
Menacanthus	6				Seiurus aurocapilla
Menacanthus	7				Seiurus aurocapilla
Menacanthus	1			Yes	Sturnus vulgaris
Myrsidae	5				Catharus ustulatus
Myrsidae	1				Catharus ustulatus
Myrsidae	2				Seiurus aurocapilla
Myrsidae	21				Seiurus aurocapilla
Myrsidae	1				Seiurus aurocapilla
Myrsidae	7				Seiurus aurocapilla
Myrsidae	1				Seiurus aurocapilla
Myrsidae	6				Seiurus aurocapilla
Myrsidea	8				Catharus ustulatus
Myrsidea	1				Catharus ustulatus
Myrsidea	10			Yes	Catharus ustulatus
Myrsidea	7				Catharus ustulatus
Myrsidea	1			Yes	Catharus ustulatus
Myrsidea	1			Yes	Seiurus aurocapilla
Myrsidea	3			Yes	Seiurus aurocapilla
Myrsidea	6			Yes	Seiurus aurocapilla
Myrsidea	2	Brueelia	1		Stelgidopteryx serrripennis
Myrsidea	1	Philopterous	1		Catharus ustulatus
Mysidae	1				Cardinalis cardinalis
Mysidae	1				Junco hyemalis
Mysidae	2				Setophaga ruticilla
Picicola	2				Melanerpes carolinus
Picicola	30	Penenirmus	1		Colaptes auratus
Quadracepts	11				Scolopax minor
Railicola	7				Porzana carolina
Ricinus	2				Leiothlypis peregrina
Ricinus	3			Yes	Leiothlypis peregrina
Ricinus	2				Leiothlypis ruficapilla
Ricinus	2				Parulidae
Ricinus	12				Passerla iliaca
Ricinus	7				Protonotaria citrea
Ricinus	6			Yes	Turdus migratorious
Ricinus	2				Zonotrichia albicollis
Ricinus	8				Zonotrichia albicollis
Ricinus	25			Yes	Passerella iliaca
Ricinus	1	Menacanthus	1		Leiothlypis peregrina
Strigiphilus	426				Bubo scandiacus
Strigiphilus	3				Bubo virginianus
Strigiphilus	3				Strix varia
Strigiphilus	3				Strix varia
