# Supplementary material for: Prevalence and diversity of parasitic bird lice (Insecta: Psocodea) in northeast Arkansas
Source: Int J Parasitol Parasites Wildl. 2023 Jul 21;22:205–15. doi: 10.1016/j.ijppaw.2023.06.007 (PMC10628595; doi:10.1016/j.ijppaw.2023.06.007)
Supplement: Multimedia component 7 [file mmc7.xlsx]

## Sheet: AR_species_data
Order	Family	Species	Sample size	Lice Prevelence	Prevalence CI	Mean Intensity	Intensity CI	Mean Abundance	Abundance CI
Accipitriformes
	Accipitridae
		Buteo jamaicensis	1	100	0	0	1	1	0
Anseriformes
	Anatidae
		Anser caerulescens	1	0	0	0	0	0	0
Apodiformes
	Trochilidae
		Archilochus colubris	12	0	0	0	0	0	0
Charadriliformes
	Scolopacidae
		Scolopax minor	1	100	0	11	0	11	0
Columbiformes
	Columbidae
		Zenaida macroura	6	0	0	0	0	0	0
Cuculiformes
	Cuculidae
		Coccyzus americanus	1	0	0	0	0	0	0
Gruiformes
	Rallidae
		Porzana carolina	4	0	0	0	0	0	0
Passeriformes
	Bombycilldae
		Bombycilla cedrorum	11	0	0	0	0	0	0
	Cardinalidae		21	0	0	0	0	0	0
		Cardinalis cardinalis	12	0	0	0	0	0	0
		Passerina cyanea	8	0	0	0	0	0	0
		Spiza americana	1	0	0	0	0	0	0
	Certhiidae
		Certhia americana	1	0	0	0	0	0	0
	Corvidae
		Cyanocitta cristata	1	0	0	0	0	0	0
	Emberizidae
		species	2	0	0	0	0	0	0
	Fringillidae
		Haemorhous mexicanus	1	0	0	0	0	0	0
	Icteridae		8	0	0	0	0	0	0
		Agelaius phoeniceus	1	0	0	0	0	0	0
		Icterus galbula	1	0	0	0	0	0	0
		Icteria virens	3	0	0	0	0	0	0
		Sturnella magna	3	0	0	0	0	0	0
	Laniidae
		Lanius ludovicianus	2	100	0	0	1	1	0
	Mimidae		24	4.34	0.083344	1	0	1	0.083412
		Dumetella carolinensis	17	5.88	0.11	1	0	0.06	0.12
		Mimus polyglottos	2	0	0	0	0	0	0
		Toxostoma rufum	5	0	0	0	0	0	0
	Paridae		4	0	0	0	0	0	0
		Baeolophus bicolor	2	0	0	0	0	0	0
		Poecile carolinensis	2	0	0	0	0	0	0
	Parulidae		109	6.42	0.046022	13.71	1.16261	0.88	0.827141
		Cardellina pusilla	2	0	0	0	0	0	0
		Cardellina canadensis	1	0	0	0	0	0	0
		Geothlypis formosa	3	0	0	0	0	0	0
		Geothlypis philadelphia	2	0	0	0	0	0	0
		Geothlypis trichas	25	0	0	0	0	0	0
		Helmitheros vermivorum	1	0	0	0	0	0	0
		Leiothlypis celata	1	0	0	0	0	0	0
		Leiothlypis peregrina	15	13.33	0.172031	2	0.357835	0.333	0.212748
		Leiothlypis ruficapilla	4	0	0	0	0	0	0
		Mniotilta varia	4	0	0	0	0	0	0
		Parkesia noveboracensis	11	0	0	0	0	0	0
		Seiurus aurocapilla	26	26.93	0.170499	5.857	2.66683	1.57	1.6563
		Setophaga americana	1	0	0	0	0	0	0
		Setophaga coronata	2	0	0	0	0	0	0
		Setophaga discolor	0	0	0	0	0	0	0
		Setophaga magnolia	3	0	0	0	0	0	0
		Setophaga palmarum	0	0	0	0	0	0	0
		Setophaga pensylvanica	2	0	0	0	0	0	0
		Setophaga striata	2	0	0	0	0	0	0
		Setophaga ruticilla	2	0	0	0	0	0	0
		Vermivora cyanoptera	1	0	0	0	0	0	0
	Passerellidae		37	13.51	0.110157	9.2	3.09972	1.24	1.42097
		Junco hyemalis	5	0	0	0	0	0	0
		Melospiza georgiana	6	0	0	0	0	0	0
		Melospiza lincolnii	3	0	0	0	0	0	0
		Melospiza melodia	2	0	0	0	0	0	0
		Passerculus sandwichensis	1	0	0	0	0	0	0
		Passerla iliaca	1	100	0	25	0	25	0
		Pipilo erythrophthalmus	1	100	0	2	0	2	0
		Zonotrichia albicollis	21	14.28	0.149666	6.33	2.02088	0.9	1.1627
	Passeridae
		Passer domesticus	1	0	0	0	0	0	0
	Regulidae
		Regulus satrapa	2	0	0	0	0	0	0
	Sittidae
		Sitta carolinensis	1	0	0	0	0	0	0
	Sturnidae
		Sturnus vulgaris	3	33.33	0.533444	1	0	0.33	0.653264
	Troglodytidae
		Archilochus colubris	3	0	0	0	0	0	0
	Turididae		34	20.58	0.135915	4.71	0.964696	0.9705	0.964696
		Catharus guttatus	7	28.57	0.334664	2.5	1.57049	0.71	1.10379
		Catharus ustulatus	9	33.33	0.307984	4.67	2.29316	1.56	1.9077
		Hylocichla mustelina	1	1	0.195018	7	0	7	0
		Sialia sialis	1	0	0	0	0	0	0
		Turdus migratorius	16	6.25	0.11861	7	0	0.44	0
	Tyrannidae		4	0	0	0	0	0	0
		Contopus viren	2	0	0	0	0	0	0
		Empidonax virescens	2	0	0	0	0	0	0
	Vireonidae		19	0	0	0	0	0	0
		Vireo olivaceus	11	0	0	0	0	0	0
		Vireo griseus	8	0	0	0	0	0	0
Piciformes
	Picidae		5	16.66	0.298205	15.5	0	5.5	11.0901
		Colaptes auratus	2	50	0.692965	31	0	15.5	30.379
		Sphyrapicus varius	3	0	0	0	0	0	0
Strigiformes
	Strigidae
		Megascops asio	1	0	0	0	0	0	0

## Sheet: AR_family_data
Order	Family	Sample size	Lice Prevelence	Prevalence CI	Mean Intensity	Intensity CI	Mean Abundance	Abundance CI
Accipitriformes
	Accipitridae	1	100	0	1	0	1	0
Anseriformes
	Anatidae	1	0	0	0	0	0	0
Apodiformes
	Trochilidae	12	0	0	0	0	0	0
Charadriliformes
	Scolopacidae	11	100	0	11	0	0	0
Columbiformes
	Columbidae	6	0	0	0	0	0	0
Cuculiformes
	Cuculidae	1	0	0	0	0	0	0
Gruiformes
	Rallidae	4	0	0	0	0	0	0
Passeriformes		292	7.19178	0.0296	4.71429	0.6942	0.339041	0.3267
	Bombycillidae	11	0	0	0	0	0	0
	Cardinalidae	21	0	0	0	0	0	0
	Certhiidae	1	0	0	0	0	0	0
	Corvidae	1	0	0	0	0	0	0
	Emberizidae	2	0	0	0	0	0	0
	Icteridae	8	0	0	0	0	0	0
	Laniidae	2	100	0	1	0	1	0
	Mimidae	24	4.34	0.083344	1	0	1	0.083412
	Paridae	4	0	0	0	0	0	0
	Parulidae	109	6.42	0.046022	13.71	1.16261	0.88	0.827141
	Passerellidae	37	13.51	0.110157	9.2	3.09972	1.24	1.42097
	Regulidae	2	0	0	0	0	0	0
	Sturnidae	3	33.33	0.533444	1	0	0.33	0.653264
	Troglodytidae	3	0	0	0	0	0	0
	Turididae	34	20.58	0.135915	4.71	0.964696	0.9705	0.964696
	Tyrannidae	4	0	0	0	0	0	0
	Vireonidae	19	0	0	0	0	0	0
Piciformes
	Picidae	5	16.66	0.298205	15.5	0	5.5	11.0901
Strigiformes
	Strigidae	1	0	0	0	0	0	0
