# Supplementary material for: Prevalence and diversity of parasitic bird lice (Insecta: Psocodea) in northeast Arkansas
Source: Int J Parasitol Parasites Wildl. 2023 Jul 21;22:205–15. doi: 10.1016/j.ijppaw.2023.06.007 (PMC10628595; doi:10.1016/j.ijppaw.2023.06.007)
Supplement: Multimedia component 8 [file mmc8.xlsx]

## Sheet: Brueelia_GenBank_samples
Louse species	Host species	Host common name	CO1 GenBank A/N	Ef-1a GenBank A/N
Theresiella sp.	Psittacella brehmii	Brehm's tiger parrot	EU669831	KT892646
Brueelia sp.	Coracina pectoralis	White-breasted cuckooshrike	KT892142	KT892434
Brueelia sp.	Coracina azureus	Blue cuckooshirke	KT892131	KT892434
Brueelia sp.	Emberiza schoeniclus	Reed bunting	KT892071	KT892363
Sturnidoecus sp.	Turdus obscurus	Eyebrowed thrush	KT892085	KT892377
Brueelia semiannulata	Gymnorhina tibicen	Australian magpie	KT892175	KT892467
Brueelia sp.	Arremon aurantiirostris	Orange-billed sparrow	KT892102	KT892394
Brueelia sp.	Vanga curvirostris	Hook-billed vanga	KT892273	KT892563
Brueelia sp.	Cyornis banyumas	Hill blue flycatcher	KT892288	KT892578
Brueelia sp.	Climacteris picumnus	Brown treecreeper	KT892128	KT892420
Brueelia sp.	Phylloscopus inornatus	Yellow-browed warble	KT892251	KT892541
Brueelia sp.	Seiurus aurocapilla	Oven bird	FJ171233	FJ171257
Brueelia antiqua	Catharus guttatus	Hermit thrush	FJ171221	FJ171244
Brueelia sp.	Catharus frantzii	Ruddy-capped nightingale thrush	FJ171225
Brueelia sp.	Catharus fuscater	Slaty-backed nighingale thrush	FJ171227
Brueelia antiqua	Catharus minimus	Gray-cheeked thrush	KT892115	KT892407
Brueelia antiqua	Catharus ustulatus	Swainson's thrush	FJ171237	FJ171261
Brueelia sp.	Zonotrichia albicollis	White-throated sparrow	FJ171234	FJ171258
Brueelia sp.	Molothrus ater	Brown-headed cowbird	KT892087	KT892379

## Sheet: Myrsidae_GenBank_samples
Louse species	Host species	Host common name	CO1 GenBank A/N	Ef-1a GenBank A/N
Dennyus sp.	Chaetura pelagica	Chimney swift	MZ573928	MZ892754
Myrsidea destructor	Catharus mexicanus	Black-headed nightingale-thrush	MZ574045	MZ892864
Myrsidea cicchinoi	Rhynchocyclus olivaceus	Olivaceous flatbill	FJ171288	FJ171317
Myrsidea downsi	Psarocolius decumanus	Crested oropendola	MZ573963	MZ892787
Myrsidea eslamii	Geokichla gurneyi disruptans	Orange Ground thrush	MZ574032	MZ892849
Myrsidea habiae	Habia rubica	Red-crowned ant tanager	MZ574049	MZ892863
Myrsidea incerta	Catharus fuscescens	Veery	MZ573942	MZ892769
Myrsidea incerta	Catharus ustulatus	Swainson's thrush	FJ171268	FJ171294
Myrsidea pricei	Catharus guttatus	Hermit thrush	FJ171277	MZ892761
Myrsidea sp.	Hypargos niveoguttatus macrospilotus	Red-throat Twinspot	MZ573947	MZ892773
Myrsidea sp.	Seiurus aurocapilla	Oven bird	FJ171289	MZ573895
Myrsidea sp.	Setophaga ruticilla	American redstart	MZ574025	MZ573896
Myrsidea sp.	Turdus albicollis	White-necked thrush	MZ574030	MZ892848
Myrsidea sp.	Chloropicus griseocephalus ruwenzori	Olive woodpecker	MZ573945	MZ892771
Myrsidea eisentrauti	Sporopipes squamifrons	Scaly-feathered weaver	AF545731	AF320428
