# Supplementary material for: Prevalence and diversity of parasitic bird lice (Insecta: Psocodea) in northeast Arkansas
Source: Int J Parasitol Parasites Wildl. 2023 Jul 21;22:205–15. doi: 10.1016/j.ijppaw.2023.06.007 (PMC10628595; doi:10.1016/j.ijppaw.2023.06.007)
Supplement: Multimedia component 11 [file mmc11.csv]

	C_Swainson_s_Thrush_2.17.22.12	C_Swainson_s_Thrush_2.17.22.14	C_Northen_Rough-winged_Swallow_2.17.22.15	C_Oven_Bird_2.17.22.16	C_Oven_Bird_2.17.22.17	C_Swainson_s_Thrush_2.17.22.18	C_Oven_Bird_2.17.22.20	C_Oven_Bird_2.17.22.21	C_Oven_Bird_2.17.22.22	C_Oven_Bird_2.17.22.26	C_Swainson_s_Thrush_2.17.21.29	C_Oven_Bird_2.17.22.30	C_Northern_Cardinal_2.17.22.31	C_Dark-eyed_Junco_2.17.22.32	C_American_Redstart_2.17.22.33	Black-headed_Nightingale-thrush	Orange_Ground_Thrush	Olive_Woodpecker	Red-throat_Twinspot	White-necked_Thrush	Crested_Oropendola	Scaly-feathered_Weaver	Olivaceous_Flatbill	Hermit_Thrust	Swainson_s_Thrush	Veery	American_Redstart	Red-crowned_Ant_Tanager
C_Swainson_s_Thrush_2.17.22.12	0	0	0.01179941	0.135693215	0.135693215	0	0.135693215	0.135693215	0.135693215	0.103244838	0.01179941	0.132743363	0.103244838	0.259587021	0.103244838	0.197640118	0.185840708	0.209439528	0.212389381	0.15339233	0.194690265	0.194690265	0.212389381	0.123893805	0.01179941	0.017699115	0.103244838	0.200589971
C_Swainson_s_Thrush_2.17.22.14	0	0	0.01179941	0.135693215	0.135693215	0	0.135693215	0.135693215	0.135693215	0.103244838	0.01179941	0.132743363	0.103244838	0.259587021	0.103244838	0.197640118	0.185840708	0.209439528	0.212389381	0.15339233	0.194690265	0.194690265	0.212389381	0.123893805	0.01179941	0.017699115	0.103244838	0.200589971
C_Northen_Rough-winged_Swallow_2.17.22.15	0.01179941	0.01179941	0	0.123893805	0.123893805	0.01179941	0.123893805	0.123893805	0.123893805	0.091445428	0	0.120943953	0.091445428	0.262536873	0.091445428	0.197640118	0.182890855	0.212389381	0.215339233	0.159292035	0.197640118	0.18879056	0.209439528	0.1179941	0	0.005899705	0.091445428	0.197640118
C_Oven_Bird_2.17.22.16	0.135693215	0.135693215	0.123893805	0	0.005899705	0.135693215	0.01179941	0.01179941	0.01179941	0.08259587	0.123893805	0.008849558	0.08259587	0.294985251	0.08259587	0.209439528	0.174041298	0.203539823	0.209439528	0.203539823	0.200589971	0.221238938	0.174041298	0.138643068	0.123893805	0.123893805	0.08259587	0.159292035
C_Oven_Bird_2.17.22.17	0.135693215	0.135693215	0.123893805	0.005899705	0	0.135693215	0.005899705	0.005899705	0.005899705	0.076696165	0.123893805	0.002949853	0.076696165	0.292035398	0.076696165	0.203539823	0.174041298	0.203539823	0.209439528	0.203539823	0.194690265	0.215339233	0.17699115	0.138643068	0.123893805	0.123893805	0.076696165	0.156342183
C_Swainson_s_Thrush_2.17.22.18	0	0	0.01179941	0.135693215	0.135693215	0	0.135693215	0.135693215	0.135693215	0.103244838	0.01179941	0.132743363	0.103244838	0.259587021	0.103244838	0.197640118	0.185840708	0.209439528	0.212389381	0.15339233	0.194690265	0.194690265	0.212389381	0.123893805	0.01179941	0.017699115	0.103244838	0.200589971
C_Oven_Bird_2.17.22.20	0.135693215	0.135693215	0.123893805	0.01179941	0.005899705	0.135693215	0	0	0	0.079646018	0.123893805	0.008849558	0.079646018	0.292035398	0.079646018	0.203539823	0.179941003	0.200589971	0.212389381	0.203539823	0.194690265	0.212389381	0.17699115	0.144542773	0.123893805	0.123893805	0.079646018	0.159292035
C_Oven_Bird_2.17.22.21	0.135693215	0.135693215	0.123893805	0.01179941	0.005899705	0.135693215	0	0	0	0.079646018	0.123893805	0.008849558	0.079646018	0.292035398	0.079646018	0.203539823	0.179941003	0.200589971	0.212389381	0.203539823	0.194690265	0.212389381	0.17699115	0.144542773	0.123893805	0.123893805	0.079646018	0.159292035
C_Oven_Bird_2.17.22.22	0.135693215	0.135693215	0.123893805	0.01179941	0.005899705	0.135693215	0	0	0	0.079646018	0.123893805	0.008849558	0.079646018	0.292035398	0.079646018	0.203539823	0.179941003	0.200589971	0.212389381	0.203539823	0.194690265	0.212389381	0.17699115	0.144542773	0.123893805	0.123893805	0.079646018	0.159292035
C_Oven_Bird_2.17.22.26	0.103244838	0.103244838	0.091445428	0.08259587	0.076696165	0.103244838	0.079646018	0.079646018	0.079646018	0	0.091445428	0.073746313	0	0.283185841	0	0.18879056	0.174041298	0.200589971	0.218289086	0.18879056	0.171091445	0.206489676	0.191740413	0.120943953	0.091445428	0.091445428	0	0.168141593
C_Swainson_s_Thrush_2.17.21.29	0.01179941	0.01179941	0	0.123893805	0.123893805	0.01179941	0.123893805	0.123893805	0.123893805	0.091445428	0	0.120943953	0.091445428	0.262536873	0.091445428	0.197640118	0.182890855	0.212389381	0.215339233	0.159292035	0.197640118	0.18879056	0.209439528	0.1179941	0	0.005899705	0.091445428	0.197640118
C_Oven_Bird_2.17.22.30	0.132743363	0.132743363	0.120943953	0.008849558	0.002949853	0.132743363	0.008849558	0.008849558	0.008849558	0.073746313	0.120943953	0	0.073746313	0.289085546	0.073746313	0.206489676	0.17699115	0.206489676	0.212389381	0.200589971	0.191740413	0.212389381	0.179941003	0.14159292	0.120943953	0.120943953	0.073746313	0.159292035
C_Northern_Cardinal_2.17.22.31	0.103244838	0.103244838	0.091445428	0.08259587	0.076696165	0.103244838	0.079646018	0.079646018	0.079646018	0	0.091445428	0.073746313	0	0.283185841	0	0.18879056	0.174041298	0.200589971	0.218289086	0.18879056	0.171091445	0.206489676	0.191740413	0.120943953	0.091445428	0.091445428	0	0.168141593
C_Dark-eyed_Junco_2.17.22.32	0.259587021	0.259587021	0.262536873	0.294985251	0.292035398	0.259587021	0.292035398	0.292035398	0.292035398	0.283185841	0.262536873	0.289085546	0.283185841	0	0.283185841	0.303834808	0.274336283	0.289085546	0.280235988	0.274336283	0.303834808	0.280235988	0.300884956	0.286135693	0.262536873	0.265486726	0.283185841	0.274336283
C_American_Redstart_2.17.22.33	0.103244838	0.103244838	0.091445428	0.08259587	0.076696165	0.103244838	0.079646018	0.079646018	0.079646018	0	0.091445428	0.073746313	0	0.283185841	0	0.18879056	0.174041298	0.200589971	0.218289086	0.18879056	0.171091445	0.206489676	0.191740413	0.120943953	0.091445428	0.091445428	0	0.168141593
Black-headed_Nightingale-thrush	0.197640118	0.197640118	0.197640118	0.209439528	0.203539823	0.197640118	0.203539823	0.203539823	0.203539823	0.18879056	0.197640118	0.206489676	0.18879056	0.303834808	0.18879056	0	0.206489676	0.230088496	0.209439528	0.227138643	0.191740413	0.206489676	0.253687316	0.209439528	0.197640118	0.197640118	0.18879056	0.159292035
Orange_Ground_Thrush	0.185840708	0.185840708	0.182890855	0.174041298	0.174041298	0.185840708	0.179941003	0.179941003	0.179941003	0.174041298	0.182890855	0.17699115	0.174041298	0.274336283	0.174041298	0.206489676	0	0.179941003	0.197640118	0.191740413	0.203539823	0.206489676	0.221238938	0.191740413	0.182890855	0.18879056	0.174041298	0.179941003
Olive_Woodpecker	0.209439528	0.209439528	0.212389381	0.203539823	0.203539823	0.209439528	0.200589971	0.200589971	0.200589971	0.200589971	0.212389381	0.206489676	0.200589971	0.289085546	0.200589971	0.230088496	0.179941003	0	0.227138643	0.203539823	0.18879056	0.227138643	0.191740413	0.227138643	0.212389381	0.212389381	0.200589971	0.203539823
Red-throat_Twinspot	0.212389381	0.212389381	0.215339233	0.209439528	0.209439528	0.212389381	0.212389381	0.212389381	0.212389381	0.218289086	0.215339233	0.212389381	0.218289086	0.280235988	0.218289086	0.209439528	0.197640118	0.227138643	0	0.212389381	0.206489676	0.230088496	0.218289086	0.233038348	0.215339233	0.218289086	0.218289086	0.203539823
White-necked_Thrush	0.15339233	0.15339233	0.159292035	0.203539823	0.203539823	0.15339233	0.203539823	0.203539823	0.203539823	0.18879056	0.159292035	0.200589971	0.18879056	0.274336283	0.18879056	0.227138643	0.191740413	0.203539823	0.212389381	0	0.218289086	0.233038348	0.233038348	0.185840708	0.159292035	0.16519174	0.18879056	0.185840708
Crested_Oropendola	0.194690265	0.194690265	0.197640118	0.200589971	0.194690265	0.194690265	0.194690265	0.194690265	0.194690265	0.171091445	0.197640118	0.191740413	0.171091445	0.303834808	0.171091445	0.191740413	0.203539823	0.18879056	0.206489676	0.218289086	0	0.206489676	0.206489676	0.203539823	0.197640118	0.197640118	0.171091445	0.171091445
Scaly-feathered_Weaver	0.194690265	0.194690265	0.18879056	0.221238938	0.215339233	0.194690265	0.212389381	0.212389381	0.212389381	0.206489676	0.18879056	0.212389381	0.206489676	0.280235988	0.206489676	0.206489676	0.206489676	0.227138643	0.230088496	0.233038348	0.206489676	0	0.209439528	0.215339233	0.18879056	0.18879056	0.206489676	0.230088496
Olivaceous_Flatbill	0.212389381	0.212389381	0.209439528	0.174041298	0.17699115	0.212389381	0.17699115	0.17699115	0.17699115	0.191740413	0.209439528	0.179941003	0.191740413	0.300884956	0.191740413	0.253687316	0.221238938	0.191740413	0.218289086	0.233038348	0.206489676	0.209439528	0	0.221238938	0.209439528	0.215339233	0.191740413	0.224188791
Hermit_Thrust	0.123893805	0.123893805	0.1179941	0.138643068	0.138643068	0.123893805	0.144542773	0.144542773	0.144542773	0.120943953	0.1179941	0.14159292	0.120943953	0.286135693	0.120943953	0.209439528	0.191740413	0.227138643	0.233038348	0.185840708	0.203539823	0.215339233	0.221238938	0	0.1179941	0.1179941	0.120943953	0.194690265
Swainson_s_Thrush	0.01179941	0.01179941	0	0.123893805	0.123893805	0.01179941	0.123893805	0.123893805	0.123893805	0.091445428	0	0.120943953	0.091445428	0.262536873	0.091445428	0.197640118	0.182890855	0.212389381	0.215339233	0.159292035	0.197640118	0.18879056	0.209439528	0.1179941	0	0.005899705	0.091445428	0.197640118
Veery	0.017699115	0.017699115	0.005899705	0.123893805	0.123893805	0.017699115	0.123893805	0.123893805	0.123893805	0.091445428	0.005899705	0.120943953	0.091445428	0.265486726	0.091445428	0.197640118	0.18879056	0.212389381	0.218289086	0.16519174	0.197640118	0.18879056	0.215339233	0.1179941	0.005899705	0	0.091445428	0.197640118
American_Redstart	0.103244838	0.103244838	0.091445428	0.08259587	0.076696165	0.103244838	0.079646018	0.079646018	0.079646018	0	0.091445428	0.073746313	0	0.283185841	0	0.18879056	0.174041298	0.200589971	0.218289086	0.18879056	0.171091445	0.206489676	0.191740413	0.120943953	0.091445428	0.091445428	0	0.168141593
Red-crowned_Ant_Tanager	0.200589971	0.200589971	0.197640118	0.159292035	0.156342183	0.200589971	0.159292035	0.159292035	0.159292035	0.168141593	0.197640118	0.159292035	0.168141593	0.274336283	0.168141593	0.159292035	0.179941003	0.203539823	0.203539823	0.185840708	0.171091445	0.230088496	0.224188791	0.194690265	0.197640118	0.197640118	0.168141593	0
