# Supplementary material for: Prevalence and diversity of parasitic bird lice (Insecta: Psocodea) in northeast Arkansas
Source: Int J Parasitol Parasites Wildl. 2023 Jul 21;22:205–15. doi: 10.1016/j.ijppaw.2023.06.007 (PMC10628595; doi:10.1016/j.ijppaw.2023.06.007)
Supplement: Multimedia component 12 [file mmc12.csv]

	White-throated_Sparrow_1.23.22.1	Catharus_species	Oven_Bird_1.23.22.5	Brown-headed_Cowbird_2.17.22.10	Brown-headed_Cowbird_2.17.22.11	White-throated_Sparrow_2.17.22.1	Hermit_Thrust_2.17.22.3	Oven_Bird_2.17.22.5	Oven_Bird_2.17.22.6	Rose-breasted_Grosbeak_2.17.22.7	Lincon_Sparrow_2.17.22.8	Catbird_2.17.22.9	Reed_Bunting	Eyebrowed_Thrush	White-breasted_Cuckooshrike	Blue_Cuckooshirke	Yellow-browed_Warbler	Hill_Blue_Flycatcher	Hermit_Thrush	Swainson_s_Thrust	Slaty-backed_Nighingale_Thrush	Ruddy-capped_Nightingale_Thrush	Gray-cheeked_Thrush	White-throated_Sparrow	Oven_Bird	Brown-headed_Cowbird	Orange-billed_Sparrow	Brown_Treecreeper	Australian_Magpie	Hook-billed_Vanga
White-throated_Sparrow_1.23.22.1	0	0.163204748	0.106824926	0.175074184	0.175074184	0	0.163204748	0	0.106824926	0.192878338	0.109792285	0.109792285	0.100890208	0.169139466	0.192878338	0.195845697	0.166172107	0.163204748	0.163204748	0.163204748	0.163204748	0.145400593	0.163204748	0	0.106824926	0.142433234	0.189910979	0.181008902	0.181008902	0.154302671
Catharus_species	0.163204748	0	0.183976261	0.198813056	0.198813056	0.163204748	0	0.163204748	0.183976261	0.151335312	0.18694362	0.18694362	0.175074184	0.15727003	0.207715134	0.213649852	0.154302671	0.151335312	0	0	0	0.160237389	0.005934718	0.163204748	0.183976261	0.172106825	0.12462908	0.192878338	0.178041543	0.172106825
Oven_Bird_1.23.22.5	0.106824926	0.183976261	0	0.160237389	0.160237389	0.106824926	0.183976261	0.106824926	0	0.172106825	0.002967359	0.002967359	0.086053412	0.175074184	0.198813056	0.172106825	0.151335312	0.160237389	0.183976261	0.183976261	0.183976261	0.15727003	0.189910979	0.106824926	0	0.115727003	0.18694362	0.169139466	0.172106825	0.169139466
Brown-headed_Cowbird_2.17.22.10	0.175074184	0.198813056	0.160237389	0	0	0.175074184	0.198813056	0.175074184	0.160237389	0.204747774	0.15727003	0.15727003	0.172106825	0.145400593	0.201780415	0.163204748	0.181008902	0.192878338	0.198813056	0.198813056	0.198813056	0.163204748	0.204747774	0.175074184	0.160237389	0.136498516	0.189910979	0.178041543	0.169139466	0.189910979
Brown-headed_Cowbird_2.17.22.11	0.175074184	0.198813056	0.160237389	0	0	0.175074184	0.198813056	0.175074184	0.160237389	0.204747774	0.15727003	0.15727003	0.172106825	0.145400593	0.201780415	0.163204748	0.181008902	0.192878338	0.198813056	0.198813056	0.198813056	0.163204748	0.204747774	0.175074184	0.160237389	0.136498516	0.189910979	0.178041543	0.169139466	0.189910979
White-throated_Sparrow_2.17.22.1	0	0.163204748	0.106824926	0.175074184	0.175074184	0	0.163204748	0	0.106824926	0.192878338	0.109792285	0.109792285	0.100890208	0.169139466	0.192878338	0.195845697	0.166172107	0.163204748	0.163204748	0.163204748	0.163204748	0.145400593	0.163204748	0	0.106824926	0.142433234	0.189910979	0.181008902	0.181008902	0.154302671
Hermit_Thrust_2.17.22.3	0.163204748	0	0.183976261	0.198813056	0.198813056	0.163204748	0	0.163204748	0.183976261	0.151335312	0.18694362	0.18694362	0.175074184	0.15727003	0.207715134	0.213649852	0.154302671	0.151335312	0	0	0	0.160237389	0.005934718	0.163204748	0.183976261	0.172106825	0.12462908	0.192878338	0.178041543	0.172106825
Oven_Bird_2.17.22.5	0	0.163204748	0.106824926	0.175074184	0.175074184	0	0.163204748	0	0.106824926	0.192878338	0.109792285	0.109792285	0.100890208	0.169139466	0.192878338	0.195845697	0.166172107	0.163204748	0.163204748	0.163204748	0.163204748	0.145400593	0.163204748	0	0.106824926	0.142433234	0.189910979	0.181008902	0.181008902	0.154302671
Oven_Bird_2.17.22.6	0.106824926	0.183976261	0	0.160237389	0.160237389	0.106824926	0.183976261	0.106824926	0	0.172106825	0.002967359	0.002967359	0.086053412	0.175074184	0.198813056	0.172106825	0.151335312	0.160237389	0.183976261	0.183976261	0.183976261	0.15727003	0.189910979	0.106824926	0	0.115727003	0.18694362	0.169139466	0.172106825	0.169139466
Rose-breasted_Grosbeak_2.17.22.7	0.192878338	0.151335312	0.172106825	0.204747774	0.204747774	0.192878338	0.151335312	0.192878338	0.172106825	0	0.175074184	0.175074184	0.178041543	0.169139466	0.216617211	0.189910979	0.181008902	0.142433234	0.151335312	0.151335312	0.151335312	0.169139466	0.154302671	0.192878338	0.172106825	0.183976261	0.163204748	0.183976261	0.201780415	0.183976261
Lincon_Sparrow_2.17.22.8	0.109792285	0.18694362	0.002967359	0.15727003	0.15727003	0.109792285	0.18694362	0.109792285	0.002967359	0.175074184	0	0	0.089020772	0.175074184	0.198813056	0.172106825	0.154302671	0.160237389	0.18694362	0.18694362	0.18694362	0.15727003	0.192878338	0.109792285	0.002967359	0.118694362	0.189910979	0.172106825	0.175074184	0.172106825
Catbird_2.17.22.9	0.109792285	0.18694362	0.002967359	0.15727003	0.15727003	0.109792285	0.18694362	0.109792285	0.002967359	0.175074184	0	0	0.089020772	0.175074184	0.198813056	0.172106825	0.154302671	0.160237389	0.18694362	0.18694362	0.18694362	0.15727003	0.192878338	0.109792285	0.002967359	0.118694362	0.189910979	0.172106825	0.175074184	0.172106825
Reed_Bunting	0.100890208	0.175074184	0.086053412	0.172106825	0.172106825	0.100890208	0.175074184	0.100890208	0.086053412	0.178041543	0.089020772	0.089020772	0	0.169139466	0.216617211	0.201780415	0.154302671	0.169139466	0.175074184	0.175074184	0.175074184	0.166172107	0.175074184	0.100890208	0.086053412	0.160237389	0.169139466	0.166172107	0.198813056	0.183976261
Eyebrowed_Thrush	0.169139466	0.15727003	0.175074184	0.145400593	0.145400593	0.169139466	0.15727003	0.169139466	0.175074184	0.169139466	0.175074184	0.175074184	0.169139466	0	0.169139466	0.172106825	0.189910979	0.166172107	0.15727003	0.15727003	0.15727003	0.142433234	0.163204748	0.169139466	0.175074184	0.15727003	0.166172107	0.172106825	0.142433234	0.181008902
White-breasted_Cuckooshrike	0.192878338	0.207715134	0.198813056	0.201780415	0.201780415	0.192878338	0.207715134	0.192878338	0.198813056	0.216617211	0.198813056	0.198813056	0.216617211	0.169139466	0	0.189910979	0.195845697	0.210682493	0.207715134	0.207715134	0.207715134	0.178041543	0.213649852	0.192878338	0.198813056	0.183976261	0.213649852	0.207715134	0.172106825	0.21958457
Blue_Cuckooshirke	0.195845697	0.213649852	0.172106825	0.163204748	0.163204748	0.195845697	0.213649852	0.195845697	0.172106825	0.189910979	0.172106825	0.172106825	0.201780415	0.172106825	0.189910979	0	0.198813056	0.192878338	0.213649852	0.213649852	0.213649852	0.204747774	0.21958457	0.195845697	0.172106825	0.181008902	0.222551929	0.216617211	0.198813056	0.207715134
Yellow-browed_Warbler	0.166172107	0.154302671	0.151335312	0.181008902	0.181008902	0.166172107	0.154302671	0.166172107	0.151335312	0.181008902	0.154302671	0.154302671	0.154302671	0.189910979	0.195845697	0.198813056	0	0.136498516	0.154302671	0.154302671	0.154302671	0.166172107	0.15727003	0.166172107	0.151335312	0.178041543	0.154302671	0.089020772	0.160237389	0.15727003
Hill_Blue_Flycatcher	0.163204748	0.151335312	0.160237389	0.192878338	0.192878338	0.163204748	0.151335312	0.163204748	0.160237389	0.142433234	0.160237389	0.160237389	0.169139466	0.166172107	0.210682493	0.192878338	0.136498516	0	0.151335312	0.151335312	0.151335312	0.151335312	0.154302671	0.163204748	0.160237389	0.178041543	0.166172107	0.148367953	0.178041543	0.148367953
Hermit_Thrush	0.163204748	0	0.183976261	0.198813056	0.198813056	0.163204748	0	0.163204748	0.183976261	0.151335312	0.18694362	0.18694362	0.175074184	0.15727003	0.207715134	0.213649852	0.154302671	0.151335312	0	0	0	0.160237389	0.005934718	0.163204748	0.183976261	0.172106825	0.12462908	0.192878338	0.178041543	0.172106825
Swainson_s_Thrust	0.163204748	0	0.183976261	0.198813056	0.198813056	0.163204748	0	0.163204748	0.183976261	0.151335312	0.18694362	0.18694362	0.175074184	0.15727003	0.207715134	0.213649852	0.154302671	0.151335312	0	0	0	0.160237389	0.005934718	0.163204748	0.183976261	0.172106825	0.12462908	0.192878338	0.178041543	0.172106825
Slaty-backed_Nighingale_Thrush	0.163204748	0	0.183976261	0.198813056	0.198813056	0.163204748	0	0.163204748	0.183976261	0.151335312	0.18694362	0.18694362	0.175074184	0.15727003	0.207715134	0.213649852	0.154302671	0.151335312	0	0	0	0.160237389	0.005934718	0.163204748	0.183976261	0.172106825	0.12462908	0.192878338	0.178041543	0.172106825
Ruddy-capped_Nightingale_Thrush	0.145400593	0.160237389	0.15727003	0.163204748	0.163204748	0.145400593	0.160237389	0.145400593	0.15727003	0.169139466	0.15727003	0.15727003	0.166172107	0.142433234	0.178041543	0.204747774	0.166172107	0.151335312	0.160237389	0.160237389	0.160237389	0	0.163204748	0.145400593	0.15727003	0.163204748	0.178041543	0.163204748	0.163204748	0.169139466
Gray-cheeked_Thrush	0.163204748	0.005934718	0.189910979	0.204747774	0.204747774	0.163204748	0.005934718	0.163204748	0.189910979	0.154302671	0.192878338	0.192878338	0.175074184	0.163204748	0.213649852	0.21958457	0.15727003	0.154302671	0.005934718	0.005934718	0.005934718	0.163204748	0	0.163204748	0.189910979	0.178041543	0.12462908	0.189910979	0.183976261	0.175074184
White-throated_Sparrow	0	0.163204748	0.106824926	0.175074184	0.175074184	0	0.163204748	0	0.106824926	0.192878338	0.109792285	0.109792285	0.100890208	0.169139466	0.192878338	0.195845697	0.166172107	0.163204748	0.163204748	0.163204748	0.163204748	0.145400593	0.163204748	0	0.106824926	0.142433234	0.189910979	0.181008902	0.181008902	0.154302671
Oven_Bird	0.106824926	0.183976261	0	0.160237389	0.160237389	0.106824926	0.183976261	0.106824926	0	0.172106825	0.002967359	0.002967359	0.086053412	0.175074184	0.198813056	0.172106825	0.151335312	0.160237389	0.183976261	0.183976261	0.183976261	0.15727003	0.189910979	0.106824926	0	0.115727003	0.18694362	0.169139466	0.172106825	0.169139466
Brown-headed_Cowbird	0.142433234	0.172106825	0.115727003	0.136498516	0.136498516	0.142433234	0.172106825	0.142433234	0.115727003	0.183976261	0.118694362	0.118694362	0.160237389	0.15727003	0.183976261	0.181008902	0.178041543	0.178041543	0.172106825	0.172106825	0.172106825	0.163204748	0.178041543	0.142433234	0.115727003	0	0.183976261	0.181008902	0.181008902	0.204747774
Orange-billed_Sparrow	0.189910979	0.12462908	0.18694362	0.189910979	0.189910979	0.189910979	0.12462908	0.189910979	0.18694362	0.163204748	0.189910979	0.189910979	0.169139466	0.166172107	0.213649852	0.222551929	0.154302671	0.166172107	0.12462908	0.12462908	0.12462908	0.178041543	0.12462908	0.189910979	0.18694362	0.183976261	0	0.169139466	0.181008902	0.192878338
Brown_Treecreeper	0.181008902	0.192878338	0.169139466	0.178041543	0.178041543	0.181008902	0.192878338	0.181008902	0.169139466	0.183976261	0.172106825	0.172106825	0.166172107	0.172106825	0.207715134	0.216617211	0.089020772	0.148367953	0.192878338	0.192878338	0.192878338	0.163204748	0.189910979	0.181008902	0.169139466	0.181008902	0.169139466	0	0.169139466	0.163204748
Australian_Magpie	0.181008902	0.178041543	0.172106825	0.169139466	0.169139466	0.181008902	0.178041543	0.181008902	0.172106825	0.201780415	0.175074184	0.175074184	0.198813056	0.142433234	0.172106825	0.198813056	0.160237389	0.178041543	0.178041543	0.178041543	0.178041543	0.163204748	0.183976261	0.181008902	0.172106825	0.181008902	0.181008902	0.169139466	0	0.163204748
Hook-billed_Vanga	0.154302671	0.172106825	0.169139466	0.189910979	0.189910979	0.154302671	0.172106825	0.154302671	0.169139466	0.183976261	0.172106825	0.172106825	0.183976261	0.181008902	0.21958457	0.207715134	0.15727003	0.148367953	0.172106825	0.172106825	0.172106825	0.169139466	0.175074184	0.154302671	0.169139466	0.204747774	0.192878338	0.163204748	0.163204748	0
